# Supplementary material for: Prevalence of pectus excavatum (PE), pectus carinatum (PC), tracheal hypoplasia, thoracic spine deformities and lateral heart displacement in thoracic radiographs of screw-tailed brachycephalic dogs
Source: PLoS One. 2019 Oct 10;14(10):e0223642. doi: 10.1371/journal.pone.0223642 (PMC6786652; doi:10.1371/journal.pone.0223642)
Supplement: S1 Table — ok—no abnormalities, number sternebrae—place of the sternum deviation, CA kyph—Kyphosis, Cobb angle, CA scol—Scoliosis, Cobb angle, TH/TI—ratio of tracheal diameter to thoracic inlet distance. (XLSX) [file pone.0223642.s002.xlsx]

## Sheet: Arkusz1
breed	sex	age (years)	anomaly of the chest wall	number sternebrae	CA kyph	CA scol	thoracic vertebral deformity	position of the heart	TH/TI	trachea
EB	female	10	ok		0		ok	ok	0.22	ok
EB	male	0.5	ok		0	0	ok	ok	0.08	hypoplasia
EB	female	2	PE	5to8	39.82	4.05	kyph	ok	0.11	ok
EB	male	1.5	PE	6to7	6.43	12.53	skol	ok	0.1	ok
EB	male	6	PE	5to7	10.79	0	kyph	left	0.16	ok
EB	male	0.33	PE	7to8	15.43	0	kyph	ok	0.16	ok
EB	male	9	PE	6to8	26.62	0	kyph	left	0.1	ok
EB	male	5	PE	5to7	0	0	ok	ok	0.17	ok
EB	female	10	PE	6to8	12.77	0	kyph	ok	0.14	ok
EB	male	0.4	ok		0	0	ok	ok	0.07	hypoplasia
EB	male	0.25	ok		23.54	0	kyph	left	0.07	hypoplasia
EB	female	0.42	ok		19	0	kyph	ok	0.06	hypoplasia
FB	female	2	ok		0	0	ok	ok	0.16	ok
FB	male	0.9	ok		27.2	0	kyph	ok	0.16	ok
FB	male	0.75	PC	7to8	2.78	0	ok	ok	0.11	hypoplasia
FB	male	6	PE	6to8	36.71	0	kyph	right	0.23	ok
FB	female	0.5	PC	7to8	10.88	0	kyph	ok	0.13	hypoplasia
FB	female	0.66	PE	6to8	0	0	ok	ok	0.1	hypoplasia
FB	female	2	ok		30.29	0	kyph	ok	0.12	hypoplasia
FB	male	3	PE	6to7	0	0	ok	ok	0.17	ok
FB	female	4	ok		6.51	0	ok	ok	0.15	ok
FB	male	11	ok		6.27	0	ok	ok	0.19	ok
FB	female	2.5	ok		45.45		kyph	ok	0.15	ok
FB	female	4	PE	6to7	0	0	ok	ok	0.15	ok
FB	female	3	PC	6to7	20.12	21.25	kyphscol	ok	0.13	ok
FB	male	1.5	ok		24.41	0	kyph	ok	0.11	hypoplasia
FB	female	4	ok		45.14	0	kyph	ok	0.13	ok
FB	male	2	ok		22.79	0	kyph	ok	0.12	hypoplasia
FB	female	3	PE	4to6	0	0	ok	ok	0.12	hypoplasia
FB	female	1.33	ok		0	11.83	skol	ok	0.14	ok
FB	female	0.25	ok		0	0	ok	ok	0.13	ok
FB	female	8	PC	6to7	0	0	ok	ok	0.17	ok
FB	male	0.4	ok		32.85	0	kyph	ok	0.09	hypoplasia
FB	male	8	PE	5to8	0	0	ok	ok	0.14	ok
FB	male	5	PC	6to7	0	0	ok	ok	0.13	ok
FB	female	15	ok		0	0	ok	ok	0.12	hypoplasia
FB	male	2	PE	5to7	16.6	0	kyph	left	0.12	hypoplasia
FB	female	3	PE	6to7	11.2	0	kyph	ok	0.12	hypoplasia
FB	female	10	PE	7to8	9	0	ok	ok	0.14	ok
FB	male	4	PE	7to8	27.59	28.27	kyphscol	left	0.14	ok
FB	male	8	PE	7to8	31.95	0	kyph	ok	0.15	ok
FB	female	7	ok		29.59	0	kyph	ok	0.21	ok
FB	female	0.25	PE	7to8	11.04	0	kyph	ok	0.1	hypoplasia
FB	female	2.5	PE	6to7	17.09	0	kyph	ok	0.14	ok
FB	male	0.5	ok		20.5	0	kyph	ok	0.1	hypoplasia
FB	female	8	ok		8.9	0	ok	ok	0.13	hypoplasia
FB	female	5	PC		14.5	0	kyph	ok	0.18	ok
FB	female	10	PE	5to8	0	0	ok	ok	0.16	ok
FB	male	0.75	PE	6to8	6.8	0	ok	ok	0.1	hypoplasia
FB	male	2.5	PE	6to7	20.7	0	kyph	ok	0.14	ok
FB	male	9	PC		39.3	0	kyph	ok	0.16	ok
Pu	male	5	PC	7to8	0	0	ok	ok	0.14	ok
Pu	female	3	ok		0	0	ok	ok	0.16	ok
Pu	male	11	PE	6to7	2.99	0	ok	ok	0.1	hypoplasia
Pu	male	2	PE	5to6	0	0	ok	ok	0.15	ok
Pu	female	7	PC	7to8	0	0	ok	ok	0.14	ok
Pu	male	0.06	PE	5to7	0	0	ok	ok	0.04	hypoplasia
Pu	male	0.4	PC	6to7	35.53	0	kyph	ok	0.1	hypoplasia
Pu	female	10	ok		0	0	ok	ok	0.14	ok
Pu	male	2	PE	7to8	0	0	ok	ok	0.17	ok
Pu	female	4	ok		0	0	ok	ok	0.11	hypoplasia
Pu	male	5	ok		0	0	ok	ok	0.15	ok
Pu	female	4	PC	7to8	0	0	ok	ok
Pu	male	0.16	ok		0	0	ok	ok	0.09	hypoplasia
Pu	female	11	PC	7to8	0	0	ok	ok	0.12	hypoplasia
Pu	female	1.5	PC		14.5	0	kyph	ok	0.13	hypoplasia
Pu	male	1	PE	7to8	0	0	ok	ok	0.18	ok
Pu	female	10	PC		23	0	kyph	ok	0.09	hypoplasia
Mlt	female	3	PE	7to8	0	0	ok	ok	0.16	ok
Mlt	male	7	PE	7to8	0	0	ok	ok	0.15	ok
Mlt	male	0.75	PE	7to8	0	0	ok	ok	0.16	ok
Mlt	male	0.67	PE	7to8	0	0	ok	ok	0.1	hypoplasia
Mlt	female	13	ok		0	0	ok	ok	0.1	ok
Mlt	male	8	ok		0	0	ok	ok	0.16	ok
Mlt	female	2	PE	7to8	0	0	ok	ok	0.19	ok
Mlt	male	2.5	ok		0	0	ok	ok	0.14	ok
Mlt	male	0.42	PE	7to8	0	0	ok	ok	0.1	hypoplasia
Mlt	male	6	ok		0	0	ok	ok	0.18	ok
Cav	female	0.17	ok		0	0	ok	ok	0.1	hypoplasia
Cav	female	2	ok		0	0	ok	ok	0.14	ok
Cav	female	5	ok		0	0	ok	ok	0.17	ok
Cav	female	0.13	ok		0	0	ok	ok	0.15	ok
Cav	male	0.5	PE	7to8	0	0	ok	ok	0.18	ok
Cav	female	1	PE	7to8	0	0	ok	ok	0.13	ok
Cav	male	3.5	ok		0	0	ok	ok	0.16	ok
Cav	female	5	PE	6to8	0	0	ok	ok	0.16	ok
Cav	male	4	ok		0	0	ok	ok	0.17	ok
Cav	female	7	PE	7to9	0	0	ok	ok	0.19	ok
Sht	male	1	PE	7to8	0	0	ok	ok	0.22	ok
Sht	male	11	ok		0	0	ok	left	0.19	ok
Sht	female	1.5	ok		0	0	ok	ok	0.17	ok
Sht	female	14.5	ok		0	0	ok	ok	0.16	ok
Sht	female	11	PE	6to8	0	0	ok	ok	0.14	ok
Sht	female	0.06	PE	6to8	0	0	ok	left	0.11	hypoplasia
Sht	male	7.5	ok		0	0	ok	ok	0.22	ok
Sht	male	6	PE	6to7	0	0	ok	ok	0.19	ok
Sht	male	8	ok		0	0	ok	ok	0.19	ok
Sht	female	4	PE	6to7	0	0	ok	ok	0.21	ok
Sht	female	4	PE	7to8	0	0	ok	ok	0.19	ok
Sht	female	13	PE	7to8	0	0	ok	ok	0.13	ok
Sht	male	3	ok		0	0	ok	ok	0.17	ok
Sht	female	13	PE	6to8	0	0	ok	ok	0.14	ok
Sht	male	0.17	ok		0	0	ok	ok	0.08	ok
Sht	female	4	ok		0	0	ok	ok	0.13	ok
Sht	female	6.5	ok		0	0	ok	ok	0.19	ok
Pkn	male	12	ok		0	0	ok	ok	0.18	ok
Pkn	female	10	PE	5to8	0	0	ok	left	0.16	ok
Pkn	female	6	ok		0	0	ok	ok	0.14	ok
Pkn	female	7	ok		0	0	ok	ok	0.14	ok
Pkn	male	9	ok		0	0	ok	ok	0.19	ok
Pkn	female	11	PE	6to7	0	0	ok	ok	0.22	ok
Pkn	female	4	PE	5to7	0	0	ok	ok	0.13	ok
Pkn	female	9	PE	7to8	0	0	ok	ok	0.16	ok
Pkn	male	4	ok		0	0	ok	ok	0.17	ok
Pkn	female	14	PE	6to7	0	0	ok	ok	0.19	ok
Pkn	male	0.5	ok		0	0	ok	ok	0.18	ok
Pkn	female	6	ok		0	0	ok	ok	0.17	ok
Pkn	male	1.5	ok		0	0	ok	ok	0.15	ok
Pkn	male	0.5	ok		0	0	ok	ok	0.15	ok
Pkn	female	5	PE	6to8	0	0	ok	ok	0.15	ok
Pkn	female	15	ok		34.66	0	kyph	ok	0.19	ok
Pkn	male	8	PE	6to7	0	0	ok	ok	0.14	ok
Pkn	male	13	PE	6to8	0	0	ok	ok	0.15	ok
Pkn	male	6	PE	6to8	0	0	ok	ok	0.14	ok
